# Supplementary material for: Feasibility and Acceptability of Social Prescribing for Cancer Survivors
Source: Curr Oncol. 2025 Feb 25;32(3):129. doi: 10.3390/curroncol32030129 (PMC11940869; doi:10.3390/curroncol32030129)
Supplement: Supplementary file 1 [file curroncol-32-00129-s001.zip]

Archive with 1 entries (1 files):
- curroncol-3449942-supplementary.pdf
